# Supplementary material for: Polysulfur-based bulking of dynamin-related protein 1 prevents ischemic sulfide catabolism and heart failure in mice
Source: Nat Commun. 2025 Jan 2;16:276. doi: 10.1038/s41467-024-55661-5 (PMC11695708; doi:10.1038/s41467-024-55661-5)
Supplement: Supplementary file 4 — Source Data [file 41467_2024_55661_MOESM4_ESM.xlsx]

## Sheet: Fig. 1A-G
Fig. 1A
n = 4 Biological replicates
	Sed	Ex
	1.0173	1.90281
	0.982608	1.94464
	1.1007	5.01813
	0.899389	4.52363
Fig. 1B
n = 4 Biological replicates
	Sed	Ex
	8.43137	12.9902
	6.02941	12.451
	8.18628	14.6078
	6.91176	26.9608
Fig. 1C
n = 4 Biological replicates
	Sed	Ex
	0.011746	0.028082
	0.009606	0.025832
	0.012677	0.023178
	0.009576	0.049002
Fig. 1E
n = 3 Biological replicates
	WT	WT GSSG	C644W	C644W GSSG
	0.01469	0.888439	0.043456	0.725693
	0.058614	1.17803	0.052834	0.790827
	0.037775	0.933533	0.028588	0.544483
Fig. 1G
n = 3 Biological replicates
	CysSH	CysS-SH	CysS-SSH	CysS-SG	CysS-NO
	57.44	26.78	4	0	0
	61.08	28.43	4.1	0	0
	56.97	28.08	4.27	0	0

## Sheet: Fig. 1I-J
Fig. 1I
n = 3 Biological replicates
		GSSG (-)			GSSG (+)
	DCLPELK	0	0	0	11.84	9.6	14.97
	FATEYCNTIEGTAK	0	0	0	5	4.71	8.9
	YIETSELCGGAR	0	0	0	1.9	1.43	1.14
	ICYIFHETFGR	0	0	0	5.83	5.23	3.61
	CVELVHEEMQR	0	0	0	5.98	5.25	4.73
	IIQHCSNYSTQELLR	0	0	0	9.54	7.75	6.09
	LHDAIVEVVTCLLR	0	0	0	56.03	45.56	39.47
	HPDFADACGLMNNNIEEQR	0	0	0	12.96	11.94	10.08
	DCEVIER	0	0	0	52.33	48.64	45.3
Fig. 1J
n = 3 Biological replicates
					Polysulfidation									S-glutathionylation
		CysSH			CysS-SH			CysS-SSH			CysS-SSSH			CysS-SG			CysS-SSG			CysS-SSSG
	(-) CysSH	85.54	82.56	83.2
	(-) Polysulfidation				8.25	8.07	8.37
	(-) S-glutathionylation													0	0	0
	(GSSG) CysSH	66.06	63.99	66.37
	(GSSG) Polysulfidation				3.09	3.09	2.71
	(GSSG) S-glutathionylation													14.31	12.33	15.38
	(Na2S4) CysSH	34.91	37.16	31.82
	(Na2S4) Polysulfidation				25.23	24.84	29.17	17.12	19.15	19.73	5.84	4.93	5.03
	(Na2S4) S-glutathionylation													0	0	0
	(Na2S4+GSSG) CysSH	12.58	17.85	12.83
	(Na2S4+GSSG) Polysulfidation				12.59	11.08	13.61	13.25	12.62	11.53	2.84	1.55	3.58
	(Na2S4+GSSG) S-glutathionylation													27.64	28.3	30.6	11.9	10.95	14.2	6.22	5.89	3.81

## Sheet: Fig. 1K-L
Fig. 1K
n = 3 Biological replicates
	Con	GSH	GSSG
	0.140416	0.129188	0.305183
	0.159136	0.096979	0.309318
	0.150172	0.06976	0.231175
Fig. 1L
n = 3 Biological replicates
	con	GSSG
	1.65972	5.15175
	2.08921	4.32973
	2.13181	4.85286

## Sheet: Fig. 2A-E
Fig. 2A
n = 3 Biological replicates
	Con Nor	Con Hyp	GSSG Nor	GSSG Hyp
	7.7381	34.6405	8.867	17.4129
	2.48756	39.7516	10.628	18.4783
	7.04225	38.8158	13.8298	13.5266
Fig. 2C
n = 3 Biological replicates
	Con Nor	Con Hyp	GSSG Nor	GSSG Hyp
	1.02798	0.383009	1.16742	0.942251
	1.16468	0.428889	1.46808	1.43829
	0.859476	0.472813	1.06371	1.28436
Fig. 2D
n = 4 Biological replicates
Left graph
	Time [min]	Con				GSSG				H/R				GSSG + H/R
	1.53	61.7231	76.4063	74.69	64.49	47.33	65.64	46.2332	85.034	89.85	73.179	68.35	79.8163	77.692	66.36	56.58	88.4862
	8.03	65.2687	84.6048	84.81	73.85	52.64	65.05	55.6846	88.3887	89.19	76.5327	71.03	88.27	72.4652	84.92	80.66	90.4991
	14.55	64.0036	85.6378	83.95	73.51	52.73	64.7	55.2975	89.1459	85.26	73.9226	67.97	89.77	71.636	81.72	76.91	90.9094
	21.14	55.0837	82.3837	80.4	71.16	51.49	55.96	56.1699	68.312	80.21	68.8043	64.55	80.25	65.1232	82.31	74.28	87.3729
	27.64	59.3493	84.2481	80.23	69.08	51.32	57.73	53.9042	69.5869	74.27	63.2318	60.54	72.95	59.9884	73.25	67.61	77.8635
	34.14	56.1812	90.3802	81.09	71.18	54.1	66.14	54.3495	70.6866	73.74	62.0991	60.44	73.17	66.0458	72.32	67.17	78.9869
	40.72	717.213	562.44	503.27	458.73	605.82	672.16	430.174	453.589	214.07	182.025	188.99	157.83	323.061	570.12	540.37	249.474
	47.23	587.312	516.08	492.07	469.87	508.14	575.72	406.696	429.057	219.77	186.814	195.7	154.71	328.158	510.85	418.81	246.179
	53.74	568.772	552.5	517.26	494.43	536.05	599.09	429.087	436.464	227.94	196.379	201.17	160.31	326.787	410.52	359.88	254.278
	60.33	36.4593	29.02	64.39	56.66	31.77	29.83	37.5229	52.3251	54.16	45.126	46.4	60.56	51.9337	44.71	43.96	57.1355
	66.85	39.9209	35.36	63.08	53.85	34.68	42.08	41.3374	50.8478	47.09	38.4096	40.34	50.92	47.9469	43.08	41.04	46.5733
	73.38	40.434	36	63.8	54.08	36.16	44.48	41.8159	51.4402	45.31	36.6761	40.21	48.72	46.2819	43.94	41.44	45.2393
Right graph
	Con	GSSG	Hyp	GSSG + H/R
	585.494	515.8	171.74	277.281
	510.213	576.86	148.335	453.253
	440.443	381.76	156.118	397.54
	419.48	388.166	104.217	200.327
Fig. 2E
n = 3 Biological replicates
	Nor	H/R	GSSG	GSSG + H/R
	8.41887	28.6496	10.09	11.7251
	8.90878	24.765	8.95427	12.2742
	10.3353	23.8434	10.9429	12.4238

## Sheet: Fig. 2F
Fig. 2D
Representative data								n = 3 Biological replicates
Left graph								Right graph
	Time [sec]	Con	H/R	GSSG	GSSG + H/R				con	H/R	GSSG	GSSG + H/R
	0	0.226871	0.0577334	0.295126	0.168722				3.50929	1.66502	2.93103	3.11141
	0.0166667	0.225359	0.0586622	0.314592	0.172298				3.38959	1.50655	3.92861	2.31484
	0.0333333	0.371806	0.14563	0.505294	0.400433				3.41768	1.38723	3.79884	2.22352
	0.05	0.655511	0.238744	0.754292	0.684727
	0.0666667	0.859295	0.303271	0.913431	0.903278
	0.0833333	0.98115	0.327495	0.946643	0.967508
	0.1	0.82046	0.255821	0.748843	0.791254
	0.116667	0.580817	0.186573	0.529361	0.580027
	0.133333	0.420045	0.138701	0.372893	0.404839
	0.15	0.301686	0.103236	0.278051	0.338642
	0.166667	0.242217	0.0794985	0.225443	0.23828
	0.183333	0.192999	0.0686707	0.171881	0.193547
	0.2	0.153872	0.0622262	0.150262	0.151676
	0.216667	0.134503	0.0574914	0.120825	0.11133
	0.233333	0.111472	0.0558894	0.103663	0.108586
	0.25	0.0952871	0.0538554	0.0910671	0.107146
	0.266667	0.0822334	0.0500414	0.0824853	0.120875
	0.283333	0.0759188	0.0516258	0.0775652	0.142196
	0.3	0.0715387	0.0531145	0.0824786	0.180407
	0.316667	0.0703977	0.054334	0.0860254	0.240526
	0.333333	0.0744396	0.0622179	0.0952673	0.290078
	0.35	0.0807803	0.0730173	0.105706	0.393422
	0.366667	0.0997495	0.0952001	0.126186	0.438764
	0.383333	0.12231	0.128685	0.1248	0.507188
	0.4	0.164368	0.158735	0.142661	0.545954
	0.416667	0.196635	0.184206	0.157677	0.550978
	0.433333	0.241191	0.195161	0.189575	0.533726
	0.45	0.284138	0.187131	0.224355	0.494812
	0.466667	0.310374	0.176456	0.252364	0.421878
	0.483333	0.355648	0.156216	0.274889	0.341687
	0.5	0.363344	0.139541	0.294466	0.298339
	0.516667	0.38572	0.120497	0.307281	0.226301
	0.533333	0.403261	0.104531	0.315629	0.206024
	0.55	0.406464	0.0952972	0.327034	0.182846
	0.566667	0.414765	0.0935264	0.323334	0.15651
	0.583333	0.406921	0.0991493	0.325058	0.162664
	0.6	0.393519	0.111999	0.33247	0.150895
	0.616667	0.374488	0.122615	0.318299	0.167134
	0.633333	0.353066	0.131305	0.329928	0.191865
	0.65	0.333476	0.137998	0.325285	0.205324
	0.666667	0.312347	0.140751	0.334093	0.216395
	0.683333	0.295739	0.138238	0.338221	0.224536
	0.7	0.279837	0.139945	0.333762	0.22875
	0.716667	0.269072	0.138756	0.33271	0.233579
	0.733333	0.261116	0.135357	0.318934	0.242304
	0.75	0.260738	0.130424	0.325718	0.261818
	0.766667	0.260899	0.123353	0.314347	0.239315
	0.783333	0.257912	0.113884	0.311745	0.240081
	0.8	0.262796	0.111659	0.307036	0.21856
	0.816667	0.250605	0.112357	0.299223	0.209619
	0.833333	0.249289	0.106681	0.296595	0.209686
	0.85	0.233694	0.10304	0.293833	0.210809
	0.866667	0.222598	0.0912563	0.295347	0.212582
	0.883333	0.211711	0.0832724	0.306862	0.20946
	0.9	0.203972	0.0823749	0.30871	0.213449
	0.916667	0.197235	0.0759568	0.309307	0.208793
	0.933333	0.195378	0.0702428	0.313532	0.191619
	0.95	0.193258	0.06387	0.301782	0.188731
	0.966667	0.192024	0.0552643	0.302603	0.175858
	0.983333	0.193796	0.0527519	0.289012	0.157988
	1	0.186504	0.0490932	0.276685	0.265932
	1.01667	0.263209	0.099382	0.34148	0.566403
	1.03333	0.598303	0.201896	0.565908	0.807328
	1.05	0.862074	0.272941	0.797021	0.947896
	1.06667	1.01581	0.320974	0.915981	0.87395
	1.08333	0.973096	0.285589	0.832983	0.648984
	1.1	0.717372	0.208613	0.620883	0.463461
	1.11667	0.495505	0.150195	0.432751	0.346574
	1.13333	0.358914	0.112044	0.35698	0.248031
	1.15	0.27349	0.0909639	0.273004	0.187156
	1.16667	0.20775	0.074333	0.214838	0.14632
	1.18333	0.159908	0.0689326	0.174783	0.113266
	1.2	0.143017	0.0684736	0.106772	0.103855
	1.21667	0.114244	0.0659655	0.0892148	0.117901
	1.23333	0.100501	0.0661531	0.079732	0.121583
	1.25	0.0885366	0.065827	0.0845253	0.131573
	1.26667	0.082512	0.0582351	0.0834249	0.146502
	1.28333	0.085044	0.0526726	0.0884712	0.177804
	1.3	0.0842366	0.0509419	0.0937219	0.199965
	1.31667	0.086406	0.0516506	0.104155	0.259165
	1.33333	0.0961276	0.0644632	0.116452	0.326835
	1.35	0.0932405	0.086459	0.12043	0.402119
	1.36667	0.116052	0.114681	0.133478	0.467908
	1.38333	0.143039	0.148557	0.15297	0.556664
	1.4	0.175383	0.174048	0.178488	0.54567
	1.41667	0.220719	0.189282	0.213354	0.566762
	1.43333	0.268221	0.19123	0.237571	0.522506
	1.45	0.306964	0.182365	0.270143	0.444482
	1.46667	0.352213	0.193387	0.289016	0.409479
	1.48333	0.377311	0.167805	0.305682	0.30499
	1.5	0.39124	0.145711	0.319329	0.250699
	1.51667	0.414554	0.132966	0.329265	0.206549
	1.53333	0.41191	0.109014	0.326878	0.164873
	1.55	0.418303	0.116501	0.331445	0.156963
	1.56667	0.409532	0.117724	0.32051	0.14674
	1.58333	0.401359	0.117917	0.321285	0.153401
	1.6	0.391835	0.12047	0.327118	0.155247
	1.61667	0.373458	0.123207	0.321898	0.176193
	1.63333	0.354847	0.132137	0.336843	0.178002
	1.65	0.342164	0.13304	0.334172	0.186207
	1.66667	0.33356	0.136983	0.342418	0.223206
	1.68333	0.333924	0.137168	0.337591	0.228427
	1.7	0.332006	0.136735	0.346449	0.228924
	1.71667	0.325269	0.129117	0.338253	0.235036
	1.73333	0.309276	0.119518	0.34088	0.211563
	1.75	0.289913	0.114334	0.345333	0.221863
	1.76667	0.268779	0.105562	0.341527	0.234437
	1.78333	0.260604	0.0976298	0.342687	0.229415
	1.8	0.252224	0.0952496	0.343684	0.232448
	1.81667	0.254793	0.0921176	0.34415	0.225234
	1.83333	0.250993	0.0899779	0.362106	0.215319
	1.85	0.247318	0.0899953	0.353086	0.21612
	1.86667	0.24189	0.0856339	0.349158	0.200256
	1.88333	0.233725	0.0909671	0.350255	0.195797
	1.9	0.230146	0.0784488	0.331798	0.200423
	1.91667	0.221893	0.0712175	0.332416	0.194282
	1.93333	0.216723	0.0683596	0.317828	0.189982
	1.95	0.203728	0.0531576	0.305815	0.204994
	1.96667	0.196823	0.0499295	0.297351	0.188092
	1.98333	0.197557	0.0668584	0.30795	0.200587
	2	0.196442	0.167925	0.489733	0.438107
	2.01667	0.434846	0.255142	0.725389	0.734341
	2.03333	0.740458	0.313305	0.873453	0.903472
	2.05	0.946274	0.323717	0.899567	0.993996
	2.06667	1.03785	0.246917	0.706795	0.770746
	2.08333	0.829908	0.175343	0.498688	0.555279
	2.1	0.578699	0.128469	0.364597	0.413632
	2.11667	0.408767	0.0958609	0.275805	0.288865
	2.13333	0.295985	0.0718082	0.216586	0.21756
	2.15	0.241705	0.0616629	0.176563	0.161639
	2.16667	0.185496	0.0554137	0.143062	0.137045
	2.18333	0.150179	0.0504392	0.116193	0.111634
	2.2	0.127415	0.0514155	0.0956195	0.104434
	2.21667	0.101738	0.048913	0.0795868	0.108506
	2.23333	0.0859568	0.0486203	0.0742739	0.114504
	2.25	0.0748431	0.0499339	0.0681497	0.130593
	2.26667	0.0798764	0.049139	0.0700859	0.150077
	2.28333	0.0830368	0.0526506	0.0755473	0.185601
	2.3	0.0897904	0.0633298	0.0851558	0.233842
	2.31667	0.0912206	0.0859863	0.0999372	0.311556
	2.33333	0.0929785	0.1126	0.113057	0.382891
	2.35	0.106981	0.141787	0.130065	0.477116
	2.36667	0.127871	0.170826	0.150434	0.518755
	2.38333	0.155826	0.185903	0.169677	0.566096
	2.4	0.200512	0.193431	0.198427	0.557481
	2.41667	0.24058	0.194983	0.229936	0.540974
	2.43333	0.283103	0.174896	0.25683	0.484625
	2.45	0.322798	0.158918	0.291878	0.425969
	2.46667	0.352296	0.138946	0.305444	0.347982
	2.48333	0.37399	0.12009	0.326447	0.274208
	2.5	0.399332	0.112097	0.323268	0.236108
	2.51667	0.412057	0.106761	0.333755	0.185741
	2.53333	0.42482	0.111507	0.330831	0.168822
	2.55	0.430854	0.123106	0.344254	0.160782
	2.56667	0.421101	0.130122	0.353653	0.161923
	2.58333	0.411676	0.13366	0.358679	0.163186
	2.6	0.391697	0.133631	0.374308	0.166248
	2.61667	0.371361	0.132779	0.369031	0.177101
	2.63333	0.347085	0.128139	0.370179	0.179211
	2.65	0.325292	0.134253	0.361765	0.18965
	2.66667	0.304088	0.140149	0.354716	0.195613
	2.68333	0.291115	0.144716	0.345415	0.203911
	2.7	0.274449	0.137478	0.329363	0.192755
	2.71667	0.255476	0.126597	0.309161	0.195156
	2.73333	0.237138	0.114189	0.295651	0.210482
	2.75	0.222947	0.109198	0.292339	0.202774
	2.76667	0.223282	0.102626	0.298739	0.204032
	2.78333	0.22417	0.100681	0.312948	0.20528
	2.8	0.226234	0.0951932	0.325484	0.203789
	2.81667	0.230874	0.0869233	0.326618	0.210224
	2.83333	0.22737	0.0838097	0.325513	0.21823
	2.85	0.229678	0.0738604	0.311502	0.221913
	2.86667	0.237732	0.067554	0.300625	0.220678
	2.88333	0.239507	0.0671386	0.290332	0.227121
	2.9	0.242803	0.0591475	0.281425	0.214197
	2.91667	0.246577	0.053656	0.275317	0.201953
	2.93333	0.246875	0.0505694	0.265326	0.201147
	2.95	0.24101	0.0443176	0.259214	0.187369
	2.96667	0.240549	0.0451217	0.257853	0.182257
	2.98333	0.23223	0.115234	0.370226	0.302396
	3	0.301443	0.213214	0.608429	0.575173
	3.01667	0.612046	0.283114	0.816987	0.793098
	3.03333	0.863782	0.32239	0.907464	0.958702
	3.05	1.01864	0.275007	0.79542	0.834977
	3.06667	0.948784	0.195278	0.562368	0.638234
	3.08333	0.689802	0.140781	0.394571	0.465159
	3.1	0.488652	0.105197	0.295793	0.334423
	3.11667	0.36295	0.0806722	0.219137	0.256593
	3.13333	0.286826	0.0639738	0.189872	0.190399
	3.15	0.218546	0.0548123	0.142397	0.149967
	3.16667	0.167148	0.0519382	0.124691	0.119953
	3.18333	0.135773	0.0500849	0.104348	0.107397
	3.2	0.110683	0.0529503	0.0914497	0.094388
	3.21667	0.0921807	0.0514673	0.0784262	0.0990036
	3.23333	0.0827643	0.0502959	0.0634127	0.109175
	3.25	0.0767683	0.0500508	0.0674458	0.138273
	3.26667	0.0719723	0.0488207	0.0886998	0.166425
	3.28333	0.0696328	0.0516513	0.0921674	0.216939
	3.3	0.0737295	0.0658739	0.105912	0.283123
	3.31667	0.0788213	0.0878977	0.109339	0.345113
	3.33333	0.094209	0.119446	0.120004	0.431783
	3.35	0.112002	0.151999	0.135087	0.485767
	3.36667	0.138795	0.176625	0.149463	0.553665
	3.38333	0.176296	0.1931	0.176529	0.558686
	3.4	0.213724	0.188751	0.198471	0.566957
	3.41667	0.263233	0.175255	0.237394	0.50986
	3.43333	0.302445	0.156669	0.263776	0.449762
	3.45	0.338687	0.168303	0.285077	0.381179
	3.46667	0.367138	0.150586	0.302442	0.30132
	3.48333	0.393593	0.13982	0.310219	0.262007
	3.5	0.412428	0.127702	0.322951	0.191388
	3.51667	0.42365	0.0977798	0.318583	0.179212
	3.53333	0.42753	0.107488	0.339124	0.170423
	3.55	0.419148	0.112194	0.325806	0.168616
	3.56667	0.410588	0.120381	0.339432	0.181229
	3.58333	0.395843	0.122354	0.343839	0.195254
	3.6	0.383247	0.122197	0.342388	0.186895
	3.61667	0.370352	0.123843	0.354828	0.196207
	3.63333	0.352426	0.124841	0.347272	0.194517
	3.65	0.32599	0.129491	0.351571	0.191631
	3.66667	0.295605	0.136808	0.337494	0.233087
	3.68333	0.274714	0.138366	0.321156	0.230179
	3.7	0.266079	0.136734	0.295818	0.239711
	3.71667	0.269889	0.130057	0.276822	0.237091
	3.73333	0.26957	0.119403	0.256844	0.226763
	3.75	0.273217	0.112867	0.246421	0.230687
	3.76667	0.275217	0.111569	0.252594	0.234147
	3.78333	0.27552	0.112015	0.256603	0.237552
	3.8	0.275306	0.109482	0.271028	0.230265
	3.81667	0.281971	0.103727	0.287995	0.228524
	3.83333	0.280813	0.0996847	0.329839	0.222741
	3.85	0.281223	0.0867696	0.330706	0.211783
	3.86667	0.275526	0.0844766	0.344647	0.208575
	3.88333	0.259756	0.0856615	0.330011	0.19693
	3.9	0.255144	0.0826894	0.329811	0.188565
	3.91667	0.238719	0.0778395	0.31681	0.182803
	3.93333	0.231352	0.0705404	0.316577	0.175317
	3.95	0.228401	0.0664463	0.319587	0.173799
	3.96667	0.220721	0.0684691	0.326136	0.185518
	3.98333	0.218069	0.160918	0.500332	0.46305
	4	0.443461	0.242618	0.742449	0.736447

## Sheet: Fig. 3
Fig. 3B
n = 3 Biological replicates
	Nor	Nor Na2S3	Nor GSSG	Hyp	Hyp Na2S3	Hyp GSSG
	0.540277	0.894933	1.68301	13.0593	20.9364	2.4597
	1.69962	1.13135	2.32555	6.35765	12.2376	3.18696
	0.760108	1.45808	1.25598	9.79263	7.95634	2.55095
Fig. 3C
n = 3 Biological replicates
	Drp1 WT				Drp1 C644S
	Nor		Hyp		Nor		Hyp
	-	GSSG	-	GSSG	-	GSSG	-	GSSG
	1.28933	1.24386	6.82149	1.633	4.44319	6.43081	5.69569	4.50241
	0.852331	1.60999	3.47376	1.32329	4.09387	3.46643	5.01502	4.67471
	0.858337	0.97791	5.65932	0.864231	3.8232	4.00962	3.81586	5.82528
Fig. 3D
n = 3 Biological replicates
	Drp1 WT				Drp1 WT + myc-Grx1				Drp1 C644S
	Nor		Hyp		Nor		Hyp		Nor		Hyp
	-	GSSG	-	GSSG	-	GSSG	-	GSSG	-	GSSG	-	GSSG
	2.41463	5.98333	23.1754	14.0816	2.77143	4.17647	29.7742	19.3793	23.0172	28.0625	30.3125	37.1905
	2.06667	1.9375	24.8889	10	3.54054	15.9677	32.7	26	20.75	27.8947	25.3333	30.2381
	3	2.33333	32.4167	7.65385	3.93617	4.80952	24.2941	29.2414	27.1667	33.4375	35.0952	22.0417
Fig. 3E
n = 3 Biological replicates
	Nor	Hyp
			Grx1	GSSG	Grx1 GSSG
	1.23354	21.1342	25.0695	1.59607	10.811
	1.09121	19.8136	29.9868	2.03295	10.0762
	0.675245	29.1051	36.9741	2.13463	14.9433
Fig. 3F
n = 3 Biological replicates
	Nor	Hyp
	0.867794	0.448149
	1.13678	0.577805
	0.995421	0.350433
Fig. 3G
n = 4 Biological replicates
	con	Hyp	GSSG Nor	GSSG Hyp
	1.92253	0.739514	2.33906	3.11321
	0.512958	1.12372	3.74166	3.63115
	0.564517	0.937939	4.1787	4.66788
	1	1.03733	2.18925	2.24224

## Sheet: Fig. 4A-C
Fig. 4A
n = 3 Biological replicates
	Sham	MI
	11.34	4.56
	13.42	5.76
	11.88	7.82
Fig. 4B
n = 3 Biological replicates
	Sham	MI
	0.38	2.93
	0.7	4.24
	0.81	2.39
Fig. 4C
n = 5 Biological replicates
	Saline	GSSG
	0.950279	2.32134
	0.917554	2.0418
	0.900616	2.36224
	0.825084	1.88051
	1.40647	2.04001

## Sheet: Fig. 4D-E
Fig. 4D
n = 5-6 Biological replicates
	Weeks	MI + GSSG						MI + Vehicle						Sham+GSSG						Sham + Vehicle						MI + GSH						Sham + GSH
	0	33.7121	35.2381	33.3333	32.8	34.6154		30.86	32.7778	37.6726	31.25	30.9836		33.3333	36.5772	30.7692	33.4579	35.8766		36.8327	35.1351	30.9609	29.7665	36.6221		38.0357	30.8928	33.6824	33.4984	31.362	35.8149	32.2917	40.3738	39.783	36.1905	30.7953
	1	14.4366	23.1648	18.9139	21.3741	21.5873		16.6139	23.8095	16.0473	18.3962	15.0079		29.7794	41.4991	33.8211	29.5826	30.9752		31.6348	34.0304	36.2025	29.8828	37.9374		20.8861	20.0334	18.9321	20	17.8108	15.4331	32.8255	37.2361	41.8455	32.6923	33.5821
	2	20.2361	18.3554	12.8926	24.2376	20.0297		11.8644	10.5023	14.6341	17.515	16.2162		32.0611	34.4423	33.0508	39.0909	38.8235		27.9935	33.3981	31.8841	33.996	39.959		16.5017	12.9657	15.6558	17.4326	14.963	14.0602	39.0873	31.8792	30.5206	29.3532	30.3351
	3	17.7741	23.1788	19.2982	25	23.9726		11.7647	12.0063	11.8333	12.1602	18.2198		39.4687	33.75	37.6648	34.5515	31.5992		34.7992	39.2857	35.0943	39.4789	35.8392		15.1219	10.8451	14.6379	14.5125	12.987	13.293	41.8692	32.5	33.5953	28.4498	30.8231
	4	19.5615	21.2166	17.2911	25	22.0679		11.4875	12.31	13.2638	14.5455	13.5096		38.7164	40.8621	31.4286	33.7907	41.4105		35.3147	36.8613	41.1765	29.9817	36.5385		13.8053	10.9091	14.3082	13.0159	11.9048	13.0373	41.7457	29.3532	36.1446	29.7952	34.629
	5	21.1966	22.5329	19.1132	22.7869	21.5038		8.33334	8.57987	13.2374	10.1248	15.2799		37.4194	28.5484	30.2828	33.2209	35.7815		34.9474	36.4141	38.0309	30.1616	38.1206		14.1071	9.2006	12.0244	10.9924	10.2041	8.52601	42.0601	30.1786	41.4938	30.6715	32.3426
Fig. 4E
n = 5-6 Biological replicates
	Weeks	MI + GSSG						MI + Vehicle						Sham + GSSG						Sham + Vehicle						MI + GSH						Sham + GSH
	0	41.9743	54.1185	52.633	55.3511	58.3775		44.4873	53.5074	44.1633	45.4707	51.3019		43.8169	47.1943	44.2155	45.1736	57.1824		56.4651	57.0181	46.1142	44.1568	54.5162		55.613	51.0793	45.4258	56.213	45.8526	46.576	52.0266	56.2409	44.6933	52.0104	47.9006
	1	21.6927	24.4142	24.831	26.516	24.3803		12.9759	35.2146	18.6688	20.0072	21.6253		55.9757	46.142	49.3236	57.8277	45.4993		48.7168	44.1478	50.6927	44.2119	56.8389		23.9843	17.4239	21.4921	23.157	19.9975	17.4699	62.7746	52.9257	49.1069	47.5927	59.9209
	2	25.8446	24.6105	18.6723	39.2837	27.9101		11.5395	13.3824	15.6132	18.0368	19.539		54.3877	47.0097	57.807	51.2307	45.9341		54.047	56.5525	48.6089	46.3901	45.464		20.5437	18.3065	20.7257	20.0428	13.2556	15.6379	57.6643	44.7676	54.6141	45.6469	45.5407
	3	21.586	25.246	26.9034	32.8252	24.0772		12.0094	11.4692	17.1009	13.6959	12.1652		50.9674	55.3037	45.902	55.0344	42.4372		47.5805	43.4686	51.4975	53.2634	49.9948		22.0288	15.3484	17.6719	22.8638	13.2874	13.4993	62.4339	44.5194	47.9477	56.4146	49.6833
	4	25.9383	36.7265	25.3224	33.0749	23.7029		13.8244	14.3973	17.5225	16.0631	11.6172		56.4846	48.9258	48.1504	51.48	56.7436		43.9827	47.4978	60.9382	39.2306	55.4958		23.3557	13.5757	17.5386	23.6816	14.6973	14.288	64.8818	51.8065	59.0568	54.6809	55.9645
	5	24.843	26.8238	23.028	29.9302	25.7196		12.0758	14.94	18.6788	12.5731	16.7913		54.0607	47.7579	54.482	49.5361	51.4522		40.9987	61.5792	48.5914	56.3643	35.5094		22.3264	9.84234	16.4783	16.614	10.3391	12.2999	57.7569	54.637	53.7095	51.2419	56.1506

## Sheet: Fig. 4F-M
Fig. 4F
n = 5-6 Biological replicates
	Sham			MI
	vehicle	GSSG	GSH	vehicle	GSSG	GSH
	0.0777778	0.0616667	0.0628571	0.116667	0.0922222	0.097882
	0.0657895	0.0691892	0.0711667	0.117222	0.0935294	0.125714
	0.0677778	0.0716667	0.0687647	0.104	0.0916667	0.1092
	0.065	0.0605263	0.0678824	0.0988571	0.0705882	0.103429
	0.0716667	0.0666667	0.0740571	0.0988235	0.0776471	0.120229
						0.111371
Fig. 4G
n = 5 Biological replicates
	Sham			MI
	vehicle	GSSG	GSH	vehicle	GSSG	GSH
	0.798167	0.631756	0.671657	0.413666	0.455377	0.459187
	0.678048	0.602567	0.764816	0.435636	0.522072	0.335872
	0.565691	0.545572	0.752208	0.420493	0.579223	0.420542
	0.665457	0.681686	0.593199	0.486805	0.622966	0.443832
	0.646981	0.632491	0.703973	0.384957	0.605823	0.354965
Fig. 4H
n = 5 Biological replicates
	Sham			MI
	vehicle	GSSG	GSH	vehicle	GSSG	GSH
	0.978946	0.925349	0.933307	0.603503	0.913073	0.834999
	0.964934	0.928211	0.95551	0.653573	1.05129	0.815437
	1.06515	0.968158	0.890465	0.665163	1.04996	0.738317
	0.967178	0.86497	0.873222	0.736776	1.0725	0.803163
	1.02379	0.959836	1.07054	0.664765	0.793369	0.818564
Fig. 4I
n = 5 Biological replicates
	Sham			MI
	vehicle	GSSG	GSH	vehicle	GSSG	GSH
	1.313	0.988	0.767	0.53	0.965	0.295
	0.854	1.147	0.968	0.634	0.995	0.634
	1.093	1.493	1.143	0.335	0.851	0.204
	1.1	0.881	0.881	0.345	1.247	0.645
	0.741	1.127	0.938	0.57	0.958	0.552
Fig. 4J
n = 5 Biological replicates
	Sham			MI
	vehicle	GSSG	GSH	vehicle	GSSG	GSH
	0.710264	0.621476	0.966493	1.69917	1.11117	1.61254
	1.06306	0.7802	1.00442	1.26784	0.845448	1.14229
	0.826607	1.12605	1.01982	1.35284	0.677546	1.51851
	0.591687	0.888651	0.818143	1.27324	1.13408	1.17981
	1.11025	0.864611	1.05958	1.50443	1.00467	1.23328
Fig. 4K
n = 5 Biological replicates
	Sham			MI
	vehicle	GSSG	GSH	vehicle	GSSG	GSH
	1.39755	1.61323	3.24078	2.33108	4.28068	4.23997
	0.530409	0.404959	2.93926	2.40114	4.65153	4.54809
	0.717115	1.11034	4.8232	4.52388	4.84521	1.80471
	2.16052	2.00719	1.14335	4.00227	4.40833	1.74602
	0.19441	1.74089	2.69056	3.32661	2.58272	4.92444
Fig. 4L
n = 5-6 Biological replicates
	Sham			MI
	vehicle	GSSG	GSH	vehicle	GSSG	GSH
	0.094626	1.07844	0.09048	36.6412	7.67145	19.6616
	3.93844	0.270942	0.599191	16.0877	9.09962	35.776
	0.226065	0.222871	5.84611	11.3261	5.40224	10.7784
	0.047844	0.105495	0.201806	17.0433	4.4297	14.9267
	0.182503	0.055322	0.070005	10.8613	1.50649	13.5191
						16.2428
Fig. 4M
n = 5-6 Biological replicates
	Sham			MI
	vehicle	GSSG	GSH	vehicle	GSSG	GSH
	27.4	33	32.6	43.3	29.9	42.6
	22.8	32.7	30.2	32.2	34.8	31.2
	26.3	28.6	25.1	34.7	37.3	41
	29.3	27.9	35.8	40.2	35.9	37.8
	28.6	26.4	37.9	31.2	28.4	33.2
				29.8	31.4

## Sheet: Fig. 5
Fig. 5D
n = 10-11 Biological replicates
	Drp1 +/+		Drp1 CS/+
	Sham	MI	Sham	MI
	61.1493	34.7685	59.4117	21.7614
	74.3321	39.724	56.9416	22.7126
	67.9833	37.6703	70.5155	22.8727
	61.664	41.4291	73.3013	17.4608
	62.55	29.8635	53.912	37.6234
	61.9909	38.8305	57.0277	23.1375
	65.4343	46.6319	61.106	32.9665
	67.4898	29.1554	65.3447	24.9191
	67.7255	40.9576	57.9415	16.3617
	58.7591	21.8694	58.294	27.8347
				30.3141
Fig. 5E
n = 10-11 Biological replicates
	Drp1 +/+		Drp1 CS/+
	Sham	MI	Sham	MI
	32.6765	16.5884	30.8958	10.1839
	42.6316	19.0878	29.3624	10.5666
	37.435	18.4132	39.1081	10.6317
	32.5368	20.405	41.4676	7.94393
	33.4944	14.2222	27.5641	18.3761
	32.7986	18.7898	29.5345	10.8148
	35.1201	23.1355	32.0225	15.674
	36.5079	13.7763	35.072	11.649
	36.9911	20.1288	29.9065	7.51044
	30.8064	10.0932	30.4714	13.0435
				14.4105
Fig. 5F
n = 10-11 Biological replicates
	Drp1 +/+		Drp1 CS/+
	Sham	MI	Sham	MI
	57.6536	66.408	44.2665	128.267
	45.797	64.3777	33.0876	140.275
	33.4349	86.1939	36.101	127.659
	41.6938	69.3696	44.4712	114.295
	46.9003	119.617	39.3052	69.0868
	36.2614	59.8917	35.7878	128.16
	35.2314	42.2204	24.867	90.7154
	41.6118	96.7887	32.5486	84.6122
	35.6299	100.052	34.0611	139.896
	41.0865	121.731	44.1548	99.4167
				88.0776
Fig. 5G
n = 5-6 Biological replicates
	Drp1 +/+				Drp1 CS/+
	Sham		MI		Sham		MI
	-	GSSG	-	GSSG	-	GSSG	-	GSSG
	58.8316	53.6939	20.0993	40.0973	56.7712	56.566	18.499	18.3407
	69.4129	66.5859	22.4477	40.418	58.879	67.2655	20.2661	24.1857
	61.6861	60.1689	27.7096	34.9632	63.3414	64.6887	20.4773	21.8421
	60.8695	64.4967	25.6605	40.1801	64.0491	63.9924	14.5393	13.9322
	57.6072	60.6789	18.9353	26.6227	63.1862	56.1079	24.1647	19.8037
								22.6169
Fig. 5H
n = 5-6 Biological replicates
	Drp1 +/+				Drp1 CS/+
	Sham		MI		Sham		MI
	-	GSSG	-	GSSG	-	GSSG	-	GSSG
	31.2602	27.3476	9.24369	19.7832	29.2769	29.2845	8.62309	8.55072
	38.1237	35.9699	10.2685	19.7885	30.8441	36.6492	9.48396	11.336
	32.7103	31.4974	13.1837	16.9545	33.75	34.6831	9.60452	10.1341
	32.1117	34.7826	12.069	19.8813	34.4316	34.2308	6.60523	6.39535
	30.0509	32.2379	8.80231	12.614	33.5283	29.12	11.2903	9.13241
								10.5417
Fig. 5I
n = 5-6 Biological replicates
	Drp1 +/+				Drp1 CS/+
	Sham		MI		Sham		MI
	-	GSSG	-	GSSG	-	GSSG	-	GSSG
	7.06471	8.73889	9.28485	8.3	7.26471	6.98788	13.1125	12.6882
	6.7	7.94444	9.34706	8.15294	6.96471	6.58235	12.9647	10.2471
	7.38235	7.66471	11.8457	9.77714	7.07273	6.79412	12.3706	11.1529
	7.62353	7.85714	10.8121	10.3294	6.87059	7.63889	12.2412	12.3941
	7.64706	8.17059	11.9882	10.9086	6.84706	7.75882	10.8353	11.0294
								11.7412

[truncated: 18 more sheets: Fig. 7, Sup Fig. 3A, Sup Fig. 3B-C, Sup Fig. 4, Sup Fig. 5A-B, Sup Fig. 5C, Sup Fig. 6, Sup Fig. 7, Sup Fig. 8, Sup Fig. 9C-G, Sup Fig. 9H, Sup Fig. 10A-G, Sup Fig. 10H, Sup Fig. 10I, Sup Fig. 11, Sup Fig. 12, Sup Fig. 13, Sup Fig. 14]
